# Supplementary material for: The work, goals, challenges, achievements, and recommendations of orphan medicinal product organizations in India: an interview-based study
Source: Orphanet J Rare Dis. 2019 Nov 4;14:241. doi: 10.1186/s13023-019-1224-0 (PMC6829914; doi:10.1186/s13023-019-1224-0)
Supplement: Supplementary file 2 — Additional file 2. Details of the interview. The title of each sheet is listed below. Each sheet may contain up to 12 columns, capturing all the questions from the relevant section of the questionnaire. (i) Details of each OMPO, (ii) products or service details, (iii) products or services available to patients, (iv) products in development, (v) production process details, (vi) collaborations, (vii) technical know-how, (viii) government support, (ix) IP issues, (x) challenges. [file 13023_2019_1224_MOESM2_ESM.xlsx]

## Sheet: Table of contents
Sheet	Sheet headings
Sheet 1	Details of each OMPO
Sheet 2	Product/service details
Sheet 3	Products/services available to patients
Sheet 4	Products in development
Sheet 5	Production process details
Sheet 6	Collaborations
Sheet 7	Technical know-how
Sheet 8	Government support
Sheet 9	Intellectual property issues
Sheet 10	Challenges

## Sheet: 1_Details of each OMPO
Name of the OMPO	Year of establishment	Year of starting work specific to a RD	Founding members	Seed funding	Vision, mission and goals	Strategy adopted	Motivation for initiating work specific to RD patients
Aten Porus Lifesciences (APL)	2014	2014	Mr. Arun B Papaiah, Dr. Aditya Kulkarni, Mr. Srinivasan Namala	An industrialist cofounder	Drug discovery for diseases with unmet medical needs in India.	Drug discovery	Lack of drugs and reasearch for RDs in India.
Dystrophy Annihilation Research Trust (DART)	2012	2012	Mr. R.S. Anand	DART Trust	Research for affordable therapies for muscular dystropies. Helping families with diagnosis, counselling and management of the disease.	Understanding the pathology of the disease and developing treatment based on genetic intervention.	The founder's son is affected by DMD. Mr. Anand decided to work on a drug discovery process that is personalized for each patient/groups of patients, since there is no treatment designed specifically for Indian DMD patients. Exondys 51, the only therapeutic drug for DMD, approved by the US FDA, may not be effective in most Indian patients, as they may have different mutations.
Eyestem	2015	2015	Dr. Jogin Desai, Dr. Rajni Battu	Angel investors, followed by a BIG grant	Cell therapy that is scalable and affordable.	Developing two cell therapy products for two incurable diseases of the eye. One is a rare disease, retinitis pigmentosa (RP), and the other is macular degeneration (MD).	Founder Dr. Rajni Battu is a highly experienced ophthalmologist. She has seen a lot of RP patients and was motivated to find an affordable therapy for Indian patients. It is estimated that there are about 15 lakh RP patients in India.
Genique Life Sciences (GLS)	2018	2018	Mr. Abhishek Das	Self-funded	To make genetic reporting easy-to-understand for clinicians and patients.	Starting with carrier screening to target 1700 diseases	In India genomic awareness is extremely low. So we wanted to start with a problem which is core to India.
Genes, Repair and Regeneration at Ophthalmic Workstation (GROW)	2013	2015	Dr. Rohit Shetty of the hospital Narayana Nethralaya (NN) took the initiative to start an in-house research facility, to drive patient-based research that can directly benefit clinicians and patients. Dr. Ghosh joined NN and developed the idea into GROW labs.	Parent organization: Narayana Nethralaya Foundation	Discovery research using patient tissue, targeted towards the following: understand the genetic basis of diseases; modelling of diseases to understand the function of genes in pathological processes; and development of gene therapies and clinical grade vector production for trials in humans.	Discovery research for clinical applications based on observations from patient samples. To develop novel, cutting-edge therapies by constant scientific exchange between clinicians and basic scientists, followed by collaborations with biopharma partners.	Many patients visit NN hospital with rare eye diseases, but there are very limited treatment options. Further, many patients don't respond to the primary standard of care which has usually been developed in the West. As such there is a clear need for understanding the diseases locally, and developing suitable therapies.
Genomics for Understanding Rare Diseases - India Alliance Network (GUaRDIAN)	2013	2013	Dr. Sridhar Sivasubbu, Dr. Vinod Scaria	All work is undertaken through funding from the Council of Scientific and Industrial Research (CSIR), a Government of India-funded national R&D lab.	The vision of GUaRDIAN is to establish a unique collaboration framework in healthcare planning, implementation, and translation in the specific area of rare genetic diseases. The program proposes to apply genomics for the systematic characterization and diagnosis of rare genetic diseases in India with the aim of developing affordable and accessible genomic-based diagnostics available to people wi…	Genomic based research for diagnostics and therapeutics.	Lack of treatment and reasearch for RDs in India.
Indus Biotech (IB)	1998	2004	Mr. Sunil Bhaskaran, Dr. Kris Venkat, Mr. Rajan Srinivasan	Own funding by promoters, angel funding and institutional funding from investor.	To develop botanical drugs for RDs and seek approval from the USFDA, under the orphan drug category.	Botanical drugs from food chain raw material.	Orphan drugs get accelerated approval by the USFDA, and require fewer patients in trials. This significantly reduces the cost of development for a start-up company.
MedGenome	2013	2013	Dr. Sam Santhosh	First funding was raised from a Singapore-based Venture Capital (VC) company EMERGE 2014. Series B was by SEQUOIA 2017 and Series C was by a group of VCs including SEQUOIA.	Its vision is to enable precision medicine. Its mission is to provide comprehensive molecular testing solutions that helps make an informed decision for drug discovery and disease management. It is the market leader in genetic diagnostics in India and one of the highest throughput NGS sequencing labs in South Asia	MedGenome is a genomics and clinical data driven diagnostics and drug discovery research company.	Lack of treatment and reasearch for RDs in India.
Pristine	2004	2010	Dr. K. C. Raghu	Not answered	To provide medically-appropriate nutritional food	Nutritional products	A doctor requested a specific formulation for a few PKU patients, since no Indian products were available then, and imported products were prohibitively expensive.
Redcliffe Life Sciences (RLS)	2017	2018	Dr. Dheeraj Jain, Ashish Dubey and Laxman Nursarpuri	Provided by venture capitalist parent company Redcliffe Capital	DNA based diagnostics for mother and child diseases	Research directed diagnostics by engaging clinicians as partners in the process.	The founders noticed that there is a huge lack of information, and services, available to the RD patients in the country.
Specialized Mobility Operations and Innovations (SMOI)	2012	Not Applicable	Mr. Prashanth Singh Dr. Padmaja Kanikapati	Combination of self funding and project-based grants from various national and international organizations such as: Department of Biotechnology (DBT), Government of India, International Society of Wheelchair Professionals (ISWP) and National Institute of Health (US)	Providing services related to customized wheeled mobility solutions based on the user's physical, functional and environmental needs, and making world class technology accessible to patients through innovation.	Education, R&D and wheelchair service provision	Lack of awareness about customized mobility accessories for disabled persons in India. Interested in sustainable economic solutions for people with disabilities.
TerraBlue XT (TBXT)	2016	2016	Ms. Rajlakshmi Borthakur	Initially self-funded, followed by funding by the Centre for Innovation Incubation and Entrepreneurship (CIIE), IIM Ahmedabad	To create Internet of Things (IoT)- and Artificial Intelligence (AI)- based solutions and wearable medical devices for neurological disorders.	IoT- and AI-based solutions, and wearable medical devices	The founder's son has epilepsy. No such device was available in the market that could routinely detect an epileptic attack.
New Organizations
Center for Drug Discovery (CDD)	2019	2019	Dr. Alok Bhattacharya, Dr. Sudha Bhattacharya, Dr. Shilpi Bhattacharya	Personal funds were augmented by funds raised from family, friends, patients and trustees of the organization	Mission is to collaborate with various research institutes across the country to fund reasearch leading to the development of therapies for rare diseases, specifically GNE Myopathy	Identify gap areas related to treatment of genetic diseases. Identify existing scientific expertise in the country in these areas.	One of the founders is affected with GNE myopathy. Since there is no treatment available globally, the founders were motivated to encourage collaboration and research across research institutes in India to expedite the development of a treatment for GNE myopathy and other neuromuscular diseases.
Genetico	2019	2019	Mr. Arjun Gupta	Bootstrapping	Genetico is a genetics and genomics company focussed on discovery science and reducing time to diagnosis in the area of rare diseases. Our goal is to enable cost effiective diagnostics and therapeutics in emerging countries.	Develop novel methods and approaches to assist geneticists in diagnosing RD patients while providing them (i) a software compliant with international standards such as Health Insurance Portability and Accountability Act of 1996 (HIPAA); and (ii) a database management system. Some of the strategies include (i) matching patients with similar clinical profiles to help achieve diagnosis and (ii) know…	India has an estimated 70 million people with rare diseases and little hope. Genetico is motivated to apply its knowledge, skills and energy to create a lasting ecosystem to enable new discoveries leading to cost effective diagnosis and treatments for such patients in emerging countries.

## Sheet: 2_Product or service details
Organization	Products/Services	Products/services that cater specifically to RD patients	General strategy for product development	Is there any similarity in the mechanism of action/drug pathway of your existing products?	Did you assess the market?	Has the organization pivoted its product line?	Has your product/service reached the market/the patient, or is it still in development?
Aten Porus Lifesciences (APL)	APL has discovered drugs for Niemann-Pick disease (NPD) and focal segmental glomerulosclerosis (FSGS). It is also working on drugs for non-RD diseases. Two drugs are in the early phase discovery stage, one for non-alcoholic steatohepatitis (NASH) and the other for obesity. They are also looking at other drugs for metabolic syndromes.	Drugs have been discovered for Niemann-Pick disease and FSGS, which have been out-licensed.	Niemann-Pick: best-in-class FSGS: first-in-class NASH, Obesity: first-in-class	Yes, all the products are based on lysosomal lipid biology	Not applicable because it is not planning to take its products to market directly.	Yes, from RD to metabolic syndrome	Still in development
Dystrophy Annihilation Research Trust (DART)	Exon skipping therapy for muscular dystrophy.	Therapeutic research for muscular dystrophy	Novel biologics, biosimilars and small molecules	No, each drug will have a different target and mechanism of action. At the genetic level, each treatment is different depending on the target exon, pathways, genes and proteins. Further, in the disease state there are various other pathways that are altered, as there might be upregulation or downregulation of some cytokines. Each child is different, so even with the same mutation the phenotype mi…	Around 35 labs (national and private) in India carry out genetic testing using the MLPA kit made by MRC Labs. MRC Labs certifies these labs, and mandates that all the data has to be submitted through their website. From there, DART found that there were a large number of cases of DMD being diagnosed. However, there was no treatment available. Thus DART took the initiative to undertake patient-cen…	Not applicable	In development, pre clinical phase
Eyestem	Cell therapy for ophthalmic diseases such as RP and MD	RP cell therapy	Globally: for RP first-in-class, for MD first follow-on. For India: first-in-class for both.	Yes	Yes. We figured out how many patients there are with RP or MD.	No	Still in development
Genique Life Sciences	Carrier screening test that includes 10,000 pathogenic genomic variants which cover 1,700 diseases.	Same as in column B.	DNA-based diagnostics	Not applicable	Yes, research was carried out on endogamous and consanguineous marriages in India.	No	In development
Genes, Repair and Regeneration at Ophthalmic Workstation (GROW)	Discovery-based clinical applications	Gene therapy for RP	GROW aims to elucidate basic molecular mechanisms driving disease pathology, using novel and cutting edge therapies	Different technologies might be used, but the approach to discovery is similar. (i) Research is carried out on problems observed by clinicians; (ii) molecular causes are identified; and (iii) novel or repurposed therapeutic solutions are developed. The research is directly performed on human subjects, unlike traditional research where primarily model systems are used for discovery. The applicatio…	Not applicable	The research is directed by discovery from patient material	They are at the pre-clinical stage.
Genomics for Understanding Rare Diseases- India Alliance Network (GUaRDIAN)	Genome scale diagnostics; research and education in clinical genomics	R&D for molecular genetic diagnostics; identifying novel markers specific to a disease and population; education in clinical genomics.	Large scale genome sequencing; developing novel molecular assays for genetic diagnoses; technology development for genome-scale reporting for various genetic diseases.	Not applicable	Not applicable	Not applicable	• Molecular diagnostics assays are available through CSIR-IGIB, and have been made available through leading government funded hospitals/ clinics through the GOMED program. • Some of the diagnostic assays have been licensed out to private companies such as Eurofins Clinical Genetics Ind Pvt Ltd, Genique Life Sciences and Dr. Lal Pathlabs Pvt Ltd etc.
Indus Biotech (IB)	Botanical drugs	Botanical drugs: 3 are in the pipeline. 1) a drug for Levodopa-induced dyskinesia (LID) 2) drugs for Huntington’s disease 3) drugs for Sumatriptan-resistant migraine patients.	First-in-class molecules	It is targeting a wide range of disorders, and therefore the drug pathways and action mechanisms are different.	Yes. It obtained prevalence information from various sources, such as patient organizations and data accumulator organizations such as Thomson Reuters.	Yes, since drug development is an expensive, time consuming and high-risk business, and is associated with a high attrition rate, a parallel nutraceutical segment offering a variety of botanical products has been started to generate revenue.	The non-RD drug for allergic rhinitis is in a nasal spray form. It is under evaluation for approval in Australia and Canada.
MedGenome	There are three business segments: (i) Research Services: mainly for pharmaceutical companies and research organizations which outsource work. (ii) Genetic diagnostics: Primarily focussed on monogenic diseases and oncology, as India has a huge population suffering from these diseases. It focuses on actionable mutations such as from lung, colorectal, and breast cancer. Identifying predisposition m…	Diagnostics	Not applicable	not applicable	It keeps assessing the market for its diagnostic tests. For example: when it got into non-invasive screening, it assessed the market by surveying the total number of annual births in India, how many are in urban areas and how many in rural, how many have access to a tertiary care unit etc. It considers the prenatal segment as one of the most important segments. It does not carry out many field su…	No, the company did not need to pivot. However, over time it has separated the three business segments.	Some products are on the market, and some are in development.
Pristine	Broadly, products are divided into 5 segments, of which segment (v) is for RD patients: i) fortification of rice, flour, oil, milk; ii) pre-mixes of nutritional supplements; iii) animal feed pre-mixes for the poultry, equine and aquaculture industries; iv) Organic staples: Rice, millets, flours, oil seeds, cold pressed oil and organic infant food; (v) Nutritional supplements for specific disease …	Nutritional supplements for specific disease conditions which are categorized by FSSAI as Food for special medical purpose. The brand name is “Balance Metanutrition”, and the foods are for IEMs, diabetes, autism, cancer, Alzheimer's.	Not applicable	Yes	Yes, the products were developed based on patient demand, communicated through doctors and later from patients directly as well.	No the RD-specific products are a new range of products which the company has ventured into. However, it still continues its original product-line.	Some have reached patients and some are still in the pipeline.
Redcliffe Life Sciences	DNA based diagnostics for maternal and child health conditions.	DNA-based diagnostics such as: NIPT, microarrays, single gene disorders, clinical exome, whole exome, whole genome.	DNA-based diagnostics	Yes	The founders had knowledge about the market from their previous job experience.	No	Both
Specialized Mobility Operations and Innovations (SMOI)	(i) Services related to mobility aids and accessories (ii) A low-cost mobility device in development	Services related to mobility aids and accessories	Sustainable design, sustainable engineering, reducing the cost and customized for each end-user	All services are related to mobility aids	Yes, we did detailed pan-India market research, where we spoke to the pivotal stakeholders such as government, private, not-for -profit, doctors and end users. The company has had to constantly evolve its strategy over time. Initially the company used to provide services and products for assistive mobility devices.The products distributed were primarily imported. However, SMOI recently restructur…	The company has had to constantly evolve its strategy over time. Initially the company used to provide services and products for assistive mobility devices.The products distributed were primarily imported. However, SMOI recently restructured, and stopped importing products and instead have a product partner. The current focus lies in education, R&D and advocacy. It is also planning to collaborate…	Services are on the market. One product is still in development
TerraBlue XT (TBXT)	IoT- and AI-based wearable medical devices for neurological disorders. The device for epilepsy can 1) predict the occurrence of an epileptic attack; 2) assess the efficacy of medicine; and 3) predict any serious, potentially fatal, attack.	same	First-in-class devices	Yes all are IoT and AI based wearable medical devices.	Yes, it carried out a market survey, conducted user research, and talked with doctors and patients.	No	Still in development

## Sheet: 3_Productsservices available to
Organization	Products/Services	The year of product concept, first patent filed and first sales	How long did it take from conception of idea to bring it to market/to patients.	How did you define meaningful product specifications?	Basic technological approach	What are the competing product/services available in the market?	Compared to what is in the market, is your product/service better/different in terms of meeting patient needs ?	Is your product/service more affordable than the available alternatives? (Indian/foreign)	If so, comment on the strategy that you adopted to bring a lower priced product to the market.	Which regulatory approvals have you received?	What was the official cost for each approval? What were all the other costs associated with each filing?	Is there any system of getting market feedback about the product/service and making improvements when warranted?	How do you assure your consumer about the reliability of your products?	What kind of challenges did you face in penetrating the market?	Have you started earning revenue in India?	Have you targeted any market outside India? If so, which ones?	Which markets are you getting maximum traction in?
APL, DART, Eyestem, GROW, GLS and TBXT	None of the products have reached the market yet.
GUaRDIAN	Genome-scale diagnostics which are available to patients and families through 70 partnering hospitals or research centers in the country. Further, GUaRDIAN has developed and commercialized (i) next-generation sequencing-based diagnostics for mitochondrial diseases, which are licensed to the company Eurofins Clinical Genetics and sold under the tradename MitoSure; and (2) molecular diagnostic assa…	Not applicable. as GUaRDIAN is not a company	not applicable	not applicable	Genome sequencing and genomic daignostics	not applicable	not applicable	Yes, genome sequencing and molecular diagnostic services are provided free of cost to government hospitals in India.	GUaRDIAN usually avoids registering IP. A license is given with a non- or limited-exclusive clause so as to keep the final cost affordable to the patients.	Institutional human ethics committtee	Not applicable	GUARDIAN works in close collaboration with clinicians, patients, and patient groups.	Not applicable	Training and education of clinicians, and convincing them to include genomics in the clinic. Making the assays affordable and accessable to patients.	Yes, through technology licensing	Yes, South-east Asian countries.	Not applicable
IB	Only nutraceutical products have reached the market so far.	Not applicable, as these products are not drugs or RD-products.
MedGenome	350 genetic tests	Not answered	Average time for product concept to market is anywhere between 6 months to 1 year.	Our aim is to provide accurate test reports that enables the healthcare provider to make an informed decision	Genomic technologies	3-4 genomic diagnostics companies, such as Strand Life Sciences and Eurofins, offer similar services.	Its tests enable precision medicine. The need of the hour is to personalize treatment for individuals. As a firm believer in quality, it adheres to the highest international standards when it comes to its services and has obtained the prestigious CAP accreditation for all its labs across India. It also constantly works at making its tests more affordable for last-mile delivery.	While its tests are comparatively more affordable, it is continuously working towards increasing acceptibility by making the tests yet more affordable so that increasing numbers of patients can benefit.	Novel assay development and new data analysis tools.	It has accreditation from the College of American Pathologists (CAP) and National Accreditation Board for Testing and Calibration Laboratories (NABL). It is also a PCPNDT* certified lab.	Not answered	It keeps the doctor's and patient's interest as its focus. Its regular visits to doctors help it to get insights and a view of the existing need. It adapts quickly to cater to it.	Over the years, it has built trust with clincians by virtue of the quality of its reports, going that extra mile to provide meaningful insights and continuously updating science and technology.	Lack of awareness is the biggest challenge. Awareness about genetic testing and its benefits is lower in developing countries such as India, compared to the west. Though it is steadily increasing, MedGenome's focus always will be to provide accurate and relevant information to the people at large.	Yes. But the bigger question here is whether RD patients have started benefiting from the genetic tests. And the answer is yes. More and more patients are reading about genetic sequencing and coming forward to opt for these tests.	MedGenome does get some projects from outside India. As far as clinical samples are concerned, its presence is limited to South Asia and the Middle East. However, if Indians abroad, for instance, want MedGenome to test them, it facilitates this.	Not answered
Pristine	Pristine produces special dietary supplements for 17 FSSAI identified disorders, such as: Phenylketonuria (PKU), methylmalonic acidemia (MMA), Gaucher disease (GD), Maple syrup urine disease (MSUD), Isovaleric acidemia (IVA), Urea cycle disorder, carbohydrate metabolism disorder, fat metabolism disorder. Hypo-allergenic formulas. Further a general protein-free formula has been developed which is …	2010	6 months	The products were standardized working closely with doctors and patients, and by monitoring the condition of the patients. After receiving feedback, the products were modified suitably.	Nutrition	No Indian products are there for IEMs. However, multinational companies have brought such products to India: Nestle India Limited, Danone Nutricia, Abott Nutrition, MeadJohnson Nutrition India, .	Yes	Yes, much cheaper than the alternatives.	The products are not advertised or marketed. The order is placed through doctors or directly through the website. The products are directly supplied to patients through courier services.	FSSAI. The production unit is standardized and has met FSSC 22000 standards. It also has a cGMP facility.	FSSAI licensed for 2 years, for Rs. 15,000.	Clinicians work with the company on the nutritional requirements of each patient. Also, the products are now available on the company's website, and on Amazon, where customers can give their feedback directly.	By selling FSSAI-approved products	i) lack of prevalence data; ii) lack of awareness amongst doctors; iii) many undiagnosed cases; and iv) lack of proper channels to reach out to relevant doctors in remote areas.	Yes	Yes, Pristine is planning to expand in both developed and developing countries such as Bangladesh, Brazil, Cannada, Sri Lanka and Turkey.	Bangladesh, Sri Lanka and Brazil. All are preliminary efforts.
Specialized Mobility Operations and Innovations (SMOI)	Mobility devices	Service concept: 2013 No patent filed	2011-2013 (these were imported products, so did not include product development)	Not applicable.	Wheeled mobility and seating aids	Not applicable as the company does not provide any product.	SMOI provides a first-of-its kind service in India. Most often depot wheelchairs are used by end users, although these are suitable only for short distance transportation, and not meant for everyday active use. There is a lack of awareness about customized wheel-chairs, among the health care professionals, who are the first point of contact for the end-users. SMOI aims to raise awareness about as…	No, it is more expensive, because it is imported.	Not applicable	Not applicable.	Not applicable	The company routinely follows-up with customers. And for paediatric clients in particular, there is constant follow up through skype and other modalities.	Consumers are educated about usage of the products and trained on basic repair and maintenance of the product.	Lack of awareness. Most clients cannot afford the imported products	Yes	There are a couple of clients in Pakistan and Thailand.	Not applicable
Redcliffe Life Sciences	NIPT, clinical exome, whole exome, heriditary cancer pannel, carrier screening, infertility pannels, kit based screening program for gyneacological cases.	2018	It took 8 months to bring the first product to the market	Clinicians should be party to defining and driving innovation	Genomics and DNA-based diagnostics	All diagnostics are globally available. It is trying to develop diagnostics relevant to the Indian population.	Comparable	We are trying to offer diagnostics at more affordable rates then the existing ones.	Innovative design, customized for local needs.	PCPNDT (for neonatal test), NABL awaited, ISO approved.	It was affordable	Yes, continual assessment to improve the product.	Patients do not have direct access to the test, but are referred by clinicians, who the company works with, and who are involved in the process of diagnosis.	In India, the genetic diagnostics market is still evolving. There is lack of awareness among clinicians, and such tests are recommended to very few patients. Also, clinicians are reluctant/unable to engage in research.	Yes	Yes, Middle east, Thailand, Africa	Southern India & Western India
	* Pre-Conception and Pre-Natal Diagnostic Techniques (Prohibition Of Sex Selection) Act (PCPNDT Act)

## Sheet: 4_Products in development
Organization	How many product development projects have you run/are running?	How did you construct meaningful product specifications? When did you start product/service platform development?	Where are you in the process of product/service platform development?	When are you likely to be able to offer it to the patient?	What would be the likely price point? And how does this compare to what is available in India/abroad?	If priced lower, what factors make it lower? [local sourcing, bulk sourcing, innovative design, lower cost of manufacturing, or a reduced profit margin ]	Which regulatory approvals are you aiming for?	For each one that you are aiming for, (a) what are the filing costs? (b) what do you think would be all the other costs associated with each filing?	Upto which stage do you want to take your products? Out-license it after preclinical/phase 1/phase 2, or take to the market?	What are the biggest challenges for your products-in-development?	For your locally developed products, do you plan to take them to other markets? If so, some examples of markets which you might target?
Aten Porus Lifesciences (APL)	APL has discovered drugs for NPD and FSGS. It is also working on drugs for non-RD diseases. Two drugs are in the early phase discovery stage, one for NASH and the other for obesity.	(i) Not answered. (ii) 2014	Discovery and early-stage development	In about 5 years, products should reach patients (through the partners to which the products are out-licensed)	Around $100-150,000 per patient per year. For NPD and FSGS, no drug is currently available. For NPD, a competitor is bringing to market another drug, which is under development, and which might reach the market by 2020. However it has some major side effects. APL's drug in development has been proven to be superior to the competitor's drug.	Pricing will be handled by the company that will be marketing it.	USFDA, EMA, DCGI	Will be handled by company that would be marketing it	Out-license products after the preclinical phase.	Lack of funding, lack of understanding of the disease, lack of translational expertise	US, Europe, Japan, Cannada, Australia. Will not target low income economies.
Dystrophy Annihilation Research Trust (DART)	Drugs have to be designed specifically for each mutation. 25 such new therapies are under developmemt. The majority of the mutations are deletions, followed by duplications. Abroad, high frequency mutations are targetted, whereas DART is trying to develop treatment for any individual who is willing to volunteer.	Meaningful product specifications were developed with the help of a Scientific Advisory Board. Some of the scientists of the organization recieved training by experts in Australia. Research on DMD started in 2013.	Pre-clinical development	In a year planning to start a trial.	The price has not yet been determined. However, it will be less than the present global price. If any form of government support is recieved during the development process, the price can be reduced further.	All of these factors.	DCGI	At the DCGI, for Phase 1 it is INR 50,000, and for phase 2 and 3 it is INR 25,000 each.	DART plans to make the product available to the patient, directly. Also, the drug needs to be personalized for each individual.	Funds, infrastructure, regulatory process	No
Eyestem	Cell therapies are currently under development for Retinitis pigmentosa (RP) and Macular degeneration (MD).	The cell therapy product cannot be too immature, because then it could create a tumor leading to cancer. However, it cannot be too mature because then it may not integrate well. So the product must be defined suitably.	Animal efficacy stage	By 2020 it is planning to start a Phase 1 trial	20% of its price in western markets	lower cost of manufacturing and innovative design	DCGI and FDA	For FDA Investigational new Drug (IND) it will be around USD 200,000. There will also be high costs for FDA consultancy	Out-license it after Phase 1	Having a consistent process and product.	Yes it will be a global product.
Genique Life Sciences	Carrier screening test for 1,700 conditions	In-house bioinformaticians mined publicly available data sources and, along with IGIB, we developed and standardized carrier screening	Validation stage	In a few months' time	Lower than the available alternatives	Innovative design. Genotyping has been used instead of whole genome sequencing which reduced the cost.	Not applying for approval	Not applicable	To the market	Answered in the section on Challenges.	Yes
Genes, Repair and Regeneration at Ophthalmic Workstation (GROW)	The number of products cannot be quantified, since GROW is focuused on developing personalized treatment. For each patient thetreatment might be different.	The research product is specific to the diseases relevant to our population, based on clinical observations. Platform development started for RDs in 2015-16.	Pre-clinical phase	Hoping to go into trials by 2020	Not assessed	The primary factors for lower prices will be lower human resource costs and infrastructure costs, and reduced profit margins. However, all the reagents are imported, and this raises the cost of production.	DCGI	Not known to the interviewee.	For gene therapy products, offer it to patients directly. For small molecule work, may outlicense after initial phase.	The major challenges are lack of funding, and lack of consistent regulatory policies. Preclinical animal testing is also a challenge. There is a shortage of suitably equipped labs for opthamology work. Indian CROs do not have the required facilities either. It is important to have a state-of-the-art animal facility in the country with equipment that could be leased.	Yes
Genomics for Understanding Rare Diseases - India Alliance Network (GUaRDIAN)	Disease models were created for CHARGE syndrome, Rubinstein Taybi Syndrome and for Hereditary Hemochromatosis using drug discovery strategies on these zebrafish models. Further, candidate compounds (4 for CHARGE and 2 for Rubinstein Taybi) were identified that can reverse some of the defects in the zebrafish disease model.	Research for finding novel and repurposed drug candidates for these diseases	Pre-clinical phase	That will be determined by the companies which market the drugs	Not applicable	Not assessed	Not applying for approval	Not applying for approval	Out-license it after preclinical work	Answered in the section on Challenges.	Not applicable
Indus Biotech (IB)	Drugs for the following conditions are in various stages of development: 1) Levodopa-induced dyskinesia (LID): Proof of concept (POC) completed; 2) Huntington’s: Preclinical study completed; 3) Sumatriptan resistant migraine patients: POC is underway in Australia; 4) Hepatitis C resistant to Sovaldi: POC underway; 5) HIV resistant to current standard of care: POC completed.	Not answered	Ready to enter Phase 1	Uncertain. After the completion of trials and the approval process.	Less than the available global alternatives	The cost of development of botanical drugs is generally lower. In general, the drug development costs are high due to amortization of the cost of failed drug candidates into one successful drug. Most of the failures are due to safety reasons. However, as botanical drugs are derived from food chain raw materials, toxicity is often less than that of chemical drugs and thus there are lower chances o…	FDA	Half a million USD for filing IND with FDA and close to half a million for the consultancy services required (for preparing the requisite documents and filing).	Out-license it after preclinical/phase 1/phase 2	Cost of development. Drug development is dependent on clinical trials, which are very expensive in the US. Besides, many risks are there in clinical trials, particularly in the area of neurology, where objective markers are not available and trials focus on scores. Many of these scores are very subjective and are vulnerable to variations, leading to data failure.	US, Australia, Canada.
MedGenome	i) 5-6 diagnostics are in the pipeline, some of which are genetic screening-based identification of high-risk individuals. ii) Low-cost robust screening protocols that can be integrated in regular healthcare checkups. iii) Identification of genetic markers based on Indian populations for various diseases. iv) Medgenome also completed a proof of concept of genomic screening on 4,000 individuals as…	Through discovery-based research	Some of the diagnostics will be available to patients in a few months	Broadly, all products in development will be available to patients in 1-2 years.	The diagnostics are offered at a lower price. However as most of the reagents have to be imported, the cost of production cannot be lowered beyond a point.	High throughput and large market size, low overheads, low cost models, some of the lab assays have innovative designs.	NABL, CAP (of the US), PCPNDT (Indian prenatal)	Cannot disclose all	Take it to market ourselves.	Lack of government support, lack of proper regulations, lack of guidelines, extremely price sensitive market, supporting industry (pharma companies, biopharma, insurance companies) is not growing, unsupportive ecosystem, archaic policies	Yes
Pristine	A wider range of IEM foods and low protien staple fodds is under development.	Doctors' recommendations; feedback from doctors and patients; and research	R&D stage.	In a few months' time	Much lower than similar products of MNCs which are marketed in India.	All of the above factors, and direct supply to consumers. No advertisements and no agents involved.	FSSAI. For low protein staples there are no separate regulatory guidelines. They come under cereal flours.	FSSAI filing cost is Rs 15,000 for a two-year license.	Up to the market	Lack of market information, lack of prevalence data, difficulty in reaching patients in remote areas, lack of awareness among doctors.	Yes, both low and high income countries.
Redcliffe Life Sciences	In vitro fertilization (IVF): pre-implantation genetic screening (PGS) and pre-implantation genetic diagnostics (PGD); Oncology: Liquid Biopsy, Drug dose compensation test, Pharmacogenomic test	References from published literature and database were used to construct specifications for diagnostics. Further, leading experts in the field were consulted to develop the programs and services.	Ready to launch some of the products. A couple of innovations are in testing.	Within one year	Comparable	Choice of platform, innovative design and bulk purchasing	PCPNDT (for neonatal test), NABL awaited, ISO approved.	Not significant	To the market	Not significant	Yes
Specialized Mobility Operations and Innovations (SMOI)	A low-cost mobility device	SMOi started its work as a continuation of a project originally run by the University of Pittsburgh and the Artificial Limbs Manufacturing Corporation of India, ALIMCO, under the Assistance to Disabled Persons (ADIP) scheme.	Planning to scale up	The services are already available to end users	Lower than the cost of devices which patients can directly import. However, due to lack of good manufacturing units in India most of the products are imported, which raises the price significantly.	Local manufacturing through local sourcing, innovative design, and lower cost of manufacturing will significantly lower the price.	SMOi recieved a certificate from the DCGI stating it is not a medical device. Ethical review had to be done both in India and US.	Not needed	Up to the market	Lack of clear and consistent processes to receive government funding, which led to a setback of 2 years.	Yes, once it is successfully launched in India, it can be taken to other developing countries and even to high income countries, where the low cost will be attractive.
TerraBlue XT (TBXT)	Two products for epilepsy and other neurological disorders. These are IoT- and AI-based solutions and are wearable medical devices.	Research-based, technical feasibility test, medical feasibility, patent search.	In clinical trials	This depends on when the trials are completed	Currently EEG is the diagnostic test of choice when evaluating a patient with seizures and epilepsy. It is an expensive machine and can be operated and evaluated by trained personnel only. As such, globally, the device is the first of its kind, and no similar wearable device is available so it does not directly compare to what is on the market.	Innovative design, lower cost of manufacturing,	Indian/US/Europe/Australia	It is very expensive and for each, the consultancy charges are also steep.	Up to the market	Funding and poor implementation of regulatory policies.	Yes, India, Europe, USA, Australia

## Sheet: 5_Production process details
Organization	Basic Technologies used	Alternatives are not available. Those that are available are 4 times more expensive than the imported ones. The average cost of a drug development analysis, for meeting the requirements of the regulatory bodies, is 2 million dollars.						Instrumentation
		What fraction is imported (roughly)?	Do the imported components form a major or a minor part of the process?	Roughly what fraction of the cost of production do they comprise?	Do they come under capital expenditure or recurrent expenditure?	For the fraction that is imported, is an alternate available domestically, and if so is it of adequate quality?	If it is not produced locally, what factors do you think would make it so?	Roughly what has been your capex on lab set up/instrumentation?	Did you have to import any instrumentation or other components of your capex?	Are there important components used in your production process, which if produced locally, could have served other industries in India/abroad?	What are some of the biggest challenges you faced in establishing your production process?
Aten Porus Lifesciences (APL)	Chemical approach, chelating therapy, protein activation therapy	0.4	major	0.4	recurrent expenditure	No, an alternative is not available. Not more than 30% drop in prices would be seen if those products were available in India.	A lack of market results in the non-availability of these products in India	Cannot disclose	Yes, 100%. All the equipment was imported.	Yes, like HPLC, imaging systems. If high quality systems were available, they could have served a big industrial and academic market.	There is a lack of a supportive ecosystem for both RD and drug discovery, and so the company is hit from both sides.
Dystrophy Annihilation Research Trust (DART)	Genetic interventions	0.9	Major	0.99	Both	Not answered	Not answered	INR 60-70 million	0.95	Yes, basic raw materials used for the synthesis of drugs. GMP products are not available. It could serve the local Pharma industry which could have its own manufacturing units for small molecules and biosimilars.	Lack of infrastructure and funding. Non-availability of raw materials, consumables and technical expertise.
Eyestem	Cell therapy	40-60%	Major	0.25	Both	Alternatives are unavailable. Substituting them with equivalent domestic products would reduce the cost significantly, as all the imported products have high custom duties of about 25%.	Lack of expertise. The local consumer market is not good. However if a company with good products comes up, it can always access the global market.	Not much because Eyestem is incubated in CCAMP so initial infrastructure was supported by CCAMP.	Not much	Yes	Lack of consistency in, and quality of, locally available products.
Genique Life Sciences	Carrier screening technology and open-source query softwares	Not applicable as the product is a software	Not applicable	Not applicable	Not applicable	Not applicable	Not applicable	Not applicable	Not applicable	Not applicable	Not applicable
Genes, Repair and Regeneration at Ophthalmic Workstation (GROW)	Gene therapy, vector production	0.99	Major	0.99	Both	Alternatives of adequate quality are not available	Not answered	INR 120 million for lab set up, of which 30 million was for a cGMP vector production facility.	Yes, all major instruments	GROW mentioned that whereas the non-clinical grade product costs around INR 5,000 per bottle, the xeno-free version of the product which is imported, costs around INR 30,000 per bottle. These are used by many biology labs and pharma companies. Also, well-equipped animal facilities should come up to support discovery research in the country.	Lack of funds and supportive government policies.
Genomics for Understanding Rare Diseases- India Alliance Network (GUaRDIAN)	Genomic sequencing and molecular diagnostic assay development	0.8	Major	Other than centrifuges, refrigerators and some small equipment, everything is imported.	Both	Yes alternatives are available for some products but they are not of adequate quality. Substituting (using high quality products if available in India) could reduce the price by 50% at least.	Encouraging companies to start assembling or manufacturing equipment in India	Cannot determine, as all instrumentation and consumables are shared properties of CSIR IGIB which are used by all research groups.	0.8	Yes	Training and convincing clincians to include genomics as a standard part of care. Lack of funds.
Indus Biotech (IB)	Botanical drugs from food chain products	0.7	Only some of the raw material is imported, for which specific cultivars are grown in certain regions of the world. Eg, cinnamon is imported entirely from Srilanka, and gotu kola from Medagaskar	0.7	Recurrent expenditure	Cultivars have different varieties, so domestically available raw material cannot be used.	Not answered	USD 2 million	Yes, all major instruments	Yes, instruments such as HPLC, GC	One of the biggest challenge is that the outcomes of clinical trias are unpredictable. And there is lack of support from government and investors.
MedGenome	Genomic sequencing and molecular diagnostic assay development	90%. This is a major issue as custom charges are very high.	Major	50%, which increases to 80% due to custom duties.	Both. Capex is huge for such work.	Alternatives are not available.	Market has to improve, demand has to improve, and consistency of government and financial policies is needed to build a better ecosystem.	INR 500-600 million	Almost 95%	For example: Automation of extraction of DNA and RNA. PCR machines are used by every pharma, biotech, hospital, veterinary, agriculture.. but no company manufactures PCR machines in India.	Production process is capex intensive, recurrent costs are high, lack of skilled manpower, and lack of government subsidies (unlike heavily subsidized schemes in China).
Pristine	Nutrition	All amino acid, vitamins and minerals are imported. These are mainly bought from Indian distributors and only a select few items are bought from the manufacturers.	Major	0.8	Capital expenditure	No	Machinery cost for production of amino acids and technology involved	N/A	No	No	Not much, because the production process (blending, mixing) was basically similar to that of existing products manufactured by the company.
Redcliffe Life Sciences	DNA based diagnostics	0.9	Major	0.6	Both	No	This is due to lack of demand in the market	Approximately 110 million	Yes	Yes	Difficulty in engaging and collaborating with clinicians. Government should enact policies to encourage more active collaborations between clinician and researchers across industry and academia.
Specialized Mobility Operations and Innovations (SMOI)	Seating and mobility aids	SMOI provides only services related to mobility aids. So not applicable	Not applicable	Not applicable	Not applicable	Not applicable	There are many manufacturers but there is no standard quality assurance system in place.	Not applicable	Not applicable	Not applicable	Not applicable
TerraBlue XT (TBXT)	IoT and AI	0.9	Major	0.9	Cap ex	Alternatives are not available.	There is a huge market but machines that are required to manufacture high-end electronic parts, and precision computing units, are not available in India.	Cannot disclose	Yes	Yes, the entire electronics industry	Lack of local manufacturing units, because of which TBXT had to partner with manufacturers from Taiwan and China. This adds to the cost and involves sending a person there, travel charges, additional time involved etc.

## Sheet: 6_Collaborations
	Local partnerships				International partnerships
Organization	Did you need local subject matter experts in the area of RDs that are your focus?	Do you have any local collaboration? What is the nature?	Did you enter into any clinical development program/ clinical trials?	Do you have a clinical partner? Like hospital, diagnostic center.	Do you have any international partnerships?	How were they initiated?	What is the nature of the collaboration in each case?	In case R&D is being done collaboratively, for instance, what is the source of funding?	Name of the collaborating organization(s)?	What challenges did you face in establishing a productive international collaboration?
Aten Porus Lifesciences (APL)	Yes, but could find none in India.	No, because of i) lack of local subject expert and ii) because investors do not trust local partners.	No	Not required, as APL plans to outlicense after the pre-clinical stage.	Yes	Through professional contacts of the company	Scientific research collaboration	The Indian partners are funded by their own grants and the collaborator, Dr. Maria Feorenza, was funded through a grant from her country, Italy.	Sapienza University (Rome) and Maastricht University (the Netherlands)	None
Dystrophy Annihilation Research Trust (DART)	Yes, and it was challenging to find this expertise.	DART has collaborations with local and foreign academic groups, which have been very supportive. However, collaboration with industry was challenging because of IP issues and confidentiality etc.	Not yet	Ramaiah Hospital	Yes, with academic institutions abroad	Through members of the organization's scientific board	Formal scientific advice	It's a collaborative effort between Dr. Annemieke Leiden University Medical Centre Netherlands and DART. Each party funds its own work.	Leiden University, Murdoch University	None
Eyestem	Not much problem as the CMO was an expert in RP	L.V. Prasad Eye Hospital in Hyderabad	Still in pre-clinical phase.	L.V. Prasad Eye Hospital in Hyderabad	Only for animal studies, and this was as outsourced work.	Through members of the organization's scientific board	R&D is not done collaboratively. Only animal studies have been outsourced.	The collaborators used their own funds.	University of Portland, and Buck Institute, California	It was very easy.
Genique Life Sciences	Yes	It has a collaborated with the GUaRDIAN program of the Institute of Genomics & Integrative Biology (IGIB) to develop a reporting engine for carrier screening.	Not applicable	Not with hospitals but with some clinicians	Not yet	Not applicable	Not applicable	Not applicable	Not applicable	Not applicable
Genes, Repair and Regeneration at Ophthalmic Workstation (GROW)	Interviewee himself	GROW has collaborations with different hospitals, pharma companies (Microlabs, FDC, Entod, etc), genomic diagnostic labs (MedGenome, Mitra Biotech). It also has scientific collaborations across India such as in Bangalore (MSCTR, IISC, JNCSR), Vellore (VIT) Bhuvaneshwar (ILS), Tezpur University etc	Keratoconus trial completed, dry-eyes' trial is ongoing	As a part of Narayana Nethralaya (NN), GROW have also helped set up bio-repositories in many ophthalmology hospitals across the country such as in Ahmedabad, Pune, Delhi, Mumbai, Guwahati etc. Some of these hospitals have established their bio-repository and are feeding data to research conducted in NN, GROW also supported the Women Opthalmology Society of India.	Yes	Through informal professional and personal contacts	Advisory	Not answered	Singapore Eye Research Institute, Mastricht University, University of Viennna, Germany, hospitals in UK, USA University of Pittsburg, John Hopkins, University of Missouri, University of Minnesota. Companies: Agilent, Genentech, Hoffman-La Roche, Abbott Medical Optics, Alcon, Allergan, Zeiss.	Not significant
Genomics for Understanding Rare Diseases- India Alliance Network (GUaRDIAN)	Yes	Yes, 70 partnering hospitals/ research centers in India; 230 clinicians/researchers across the country	NA	Yes, 70 partnering hospitals/ research centers in India; 230 clinicians/researchers across the country	No	Not applicable	Not applicable	Not applicable	Not applicable	Not applicable
Indus Biotech (IB)	Yes	Yes, Sastra University and National Chemical Laboratory, Pune. Formal collaboration. Fee for service.	Yes	JJ Medical College, Grant Medical College, Sion Medical College (all in Mumbai)	Yes	Academic contacts	Fee-for-service. Bench-scale service	Funds were managed by the company.	University of Taipei, Taiwan; Institute of Virology, Strasbourg; Katholieke Universiteit, Leuven, Belgium	None. International collaboration was established through academic contacts so we did not face any challenges.
MedGenome	Yes	MedGenome has collabortaions with local academia such as Centre for Cellular & Molecular Biology (CCMB), Centre for Human Genetics (CHG) and hospitals such as Gangaram Hospital, The National Institute of Biomedical Genomics (NIBMG), through mutual projects, case studies, etc.	It does not conduct clinical trials but it helps pharmaceutical companies in recruitment, as many drugs need genetic testing to test for eligibility for the trial. Either as companion diagnostic or to stratify patients to get into clinical trials.	MedGenome works with about 1,700 hospitals and 3,000 clinicians in the country. It doesn’t take any sample directly from the patients. The samples have to be routed through hospitals or clinicians, because pre- and post-test counselling are very important.	Yes	Professional contacts	Some are academic collaborations. Others are pay-for services.	Funds were managed by the company.	Nanyang Technological University, Singapore; University of Toronto, Canada; University of California, San Fransico.	Not much
Pristine	Doctors and nutritionists are associated with the company.	Pristine has collaborations with many clinicians across the country.	No	Collaborations are not with hospitals but with individual doctors	No	Not applicable	Not applicable	Not applicable	Not applicable	Not applicable
Redcliffe Life Sciences	Yes	Yes, with leading academic groups from relevant fields which provide scientific advice.	Not applicable	Some of them are: AIIMS, Sir Ganga Ram Hospital, Fortis Hospitals, Max Hospitals, Nizam's Institute of Medical Sciences, Bangalore Fetal Medicine Centre, Amrita Institute of Medical Sciences and Research Centre	Yes	Personal contacts	Formal scientific collaborations	Pay-for-service	Mexico University, University of Michigan, Royal College of London	None
Specialized Mobility Operations and Innovations (SMOI)	Founders were trained in this field during their PhDs	SMOI has collaborations with many organizations. It also has an MOU with academic institutes like MS Ramaiah Institute of Technology (MSRIT) and some private hospitals	No	No	Yes	Personal network	Consultancy service	Project-based funding and the International Society of Wheelchair Professionals (ISWP) allocated funds from a grant.	ISWP, University of Pittsburgh	None
TerraBlue XT (TBXT)	Yes, and did not face any problem in accessing them.	Yes, a formal research collaboration with NIMHANS	Clinical trial was done in partnership with a CRO.	NIMHANS	Yes	A formal contract	Pay for service (contract research)	VC funding	Neuroscience Trials Australia	Convincing a collaborator that the project is worthwhile. This process requires travel, visa etc which involves very significant costs, and getting the funds is a problem. International trials are very expensive. The Australia trial got delayed by one year because of funding challenges.

## Sheet: 7_Technical know-how
Organization	How was your initial technical know-how developed? Was it developed locally, or developed through an international collaboration?	What percentage of the initial expenditure was spent on technical know-how?	Has your technical strategy changed over the years?	What were the challenges that you faced in acquiring your technical know-how?
Aten Porus Lifesciences (APL)	One of the founders was trained in the field and used his own technical knowhow. So, it was developed partly on its own, and partly through international collaborations.	None	No	None, Dr. Kulkarni acquired the training and expertise during his Ph.D in Purdue University.
Dystrophy Annihilation Research Trust (DART)	The Chief Scientific Officer had a Ph.D in genetics. He also worked in a pharma company where two of the molecules he was working on were in clinical development, and so he was well aware of the drug development process. Further, after joining DART, he underwent specialized training abroad, specific to this work.	None	No	Getting the right expertise in India both for hiring and for collaborating.
Eyestem	It was a combination of their own knowledge and advice from the scientific board.	None	No	Eyestem has some of the best global experts in the field on its scientific board. So, it wasn’t very challenging to acquire technical know-how.
Genique Life Sciences	Developed in-house, and in collaboration with IGIB	0.6	No	None
Genes, Repair and Regeneration at Ophthalmic Workstation (GROW)	The interviewee did a PhD and a postdoc in this field. Technical expertise was developed in-house, and through formal as well as informal scientific advice.	None	No	Nothing significant, as it was developed in-house, along with help from scientific advisors.
Genomics for Understanding Rare Diseases- India Alliance Network (GUaRDIAN)	The technical know-how was developed at CSIR IGIB by the founders, who are scientists there.	None	No	Nothing significant.
Indus Biotech (IB)	Founders had training in this field. Developed know-how on their own, with assistance from National Chemical Laboratory (NCL), Pune and Sastra University, Thanjavur	Significant portion	Yes	In-house technical know-how was developed through a trial-and-error process, which was time consuming.
MedGenome	Mostly in-house, along with the support of some key opinion leaders, scientists and experts in the field.	20-25%	No	Trained manpower, lack of subject-matter experts
Pristine	Developed in-house with suggestions from doctors.	None	Strategies have not changed for RD products.	Nothing significant, other than the lack of patient data
Redcliffe Life Sciences	Adopted and developed in-house along with scientific advice fron leading experts in relevant fields.	None	No	None
Specialized Mobility Operations and Innovations (SMOI)	It was developed in-house as the founders had PhDs in this area, and also had WHO training in specialized mobility devices.	None	Strategies are updated routinely.	None
TerraBlue XT (TBXT)	Through in-house research.	None	No	The founder is from an economics background, so the biggest challenge was in acquiring knowledge in this domain (that involved medical sciences and IT both of which were completely new to her).

## Sheet: 8_Government support
Organization	Incentives available from Government - monetary or otherwise	Tax benefits? If so, for what?	Challenges in terms of government support and policy.	What are the kinds of changes you would like to see in government policy that will help your business/work in particular?	What are the kinds of changes you would like to see in government policy that will help your patients in other ways?	Could you give some examples of support that you see that RD organizations (for-profit or not-for-profit) get from other governments that you do not get in India?
Aten Porus Lifesciences (APL)	Biotechnology Ignition Grant (BIG)	None	Lack of funding for translational research and drug discovery; absence of separate funds for RD R&D; no incentives available for orphan drug development; no grants available for scale up.	More opportunities for initial and scale up funds; better ecosystem for basic research in academia; fast track and other priority approval for ODs.	Not aware of any, as the company is not directly involved with patients.	Regulatory support, incentives, financial support in the form of grants for initial and scale-up stages, incentives in the OD approval process.
Dystrophy Annihilation Research Trust (DART)	Because of Department of Scientific and Industrial Research (DSIR) recognition, DART received some customs duty exemptions	None	Regulatory policy is non-transparent.	An Orphan Drug Act (ODA)	Helathcare coverage for patients. Free diagnostics should be provided, through government support.	ODA, a national RD policy, a national insurance scheme for the whole country
Eyestem	Biotech Ignition Grant (BIG grant) from BIRAC (DBT), and seed grant from the Centre for Cellular And Molecular Platforms (C-CAMP)	None	Regulatory policy is non-transparent.	ODA and insurance policies for regenerative medicine	Healthcare coverage for patients is important. The price of such a therapy will be unaffordably high for most Indian patients even if it is 20% of the present global price.	Insurance support; priority in approvals; and tax benefits for products which may or may not be commercially viable.
Genique Life Sciences	Not approached	None	None	Implementation of RD policy and mandatory carrier screening for high risk populations of some of the rare genetic disorders	Insurance coverage for carrier screening	Insurance coverage for carrier screening
Genes, Repair and Regeneration at Ophthalmic Workstation (GROW)	Project grants from the Department of Biotechnology (DBT), the Department of Science and Technology (DST), the Indian Council of Medical Research (ICMR), the Science and Engineering Research Board (SERB), and the Vision Group on Science and Technology (VGST)	None	RD policy is in abeyance. Lack of a policy for ODs. Lack of regulatory guidelines for gene therapy.	Formulation of well-defined policies on ODs and Gene Therapies. Insurance schemes for patients.	GROW wished that the government has more interaction with implementing labs and clinics who are working in this area. Recently this has happened, and the interviewee is part of the gene therapy national guidelines drafting committee.	Grant funding for entire programmes (not just individual projects), as for a gene therapy program.
Genomics for Understanding Rare Diseases- India Alliance Network (GUaRDIAN)	The entire project has been funded by the Council of Scientific & Industrial Research (CSIR), India	None	To convince the funding agency of the importance of genomics' studies in India and their applications for RDs in India.	Formation of well-defined policies on ODs.	Helathcare coverage for patients	Healthcare coverage for patients, a stable RD policy, a stable OD policy and policies on how new therapeutics can be brought into the country and developed in India
Indus Biotech (IB)	Initially, received funds from DSIR.	None	The DCGI does not have a separate regulatory route for the approval of botanical drugs.	Clear guidelines on drug approvals and the regulatory process, and a separate approval pathway for botanical drugs.	If drug approval pathways were smoother, drugs would be more easily available for the many diseases for which no treatment is available.	Well defined drug approval pathways, and incentives such as those provided in the ODA.
MedGenome	Being an Export Oriented Unit (EOU), it received some customs exemptions.	None	Lack of prevalence data and clarity of government policy; and the need for a more supportive ecosystem	The Indian government should emulate the Chinese government on incentivising, subsidizing, and liberally funding various sectors to create a supportive ecosystem.	Insurance coverage, for example for non-invasive diagnostics. The government should enable people to avail of these facilities.	The government should take steps similar to those by the Chinese government to incentivize domestic companies.
Pristine	None	None	There is no separate policy for orphan products.	A policy for orphan products, and healthcare coverage for patients.	Insurance for patients with special medical needs.	Fast-track approval pathways for orphan products.
Redcliffe Life Sciences	Not approached	None	For medical diagnostic companies, a major challenge is that they have to pay 18% GST (Goods and Services Tax) for purchasing raw materials and reagents. However, the final product or diagnostic is exempted from GST to the customers. This creates a burden on the companies.	Special OMP recognition and exemptions from GST for such labs.	Insurance coverage for genetic diagnostics	Insurance coverage for genetic diagnostics
Specialized Mobility Operations and Innovations (SMOI)	Funding for one project.	None	Poor implementation of policies.	Standards should be established for services and products. Healthcare coverage for patients.	Equitable access for every end-user to high-end products and services.	Well-established standards for devices. Mobility devices should be included in healthcare coverage policies of the government.
TerraBlue XT (TBXT)	BIG, the Idea-to-POC scheme of the Government of Karnataka, DST funding through CIIE (IIM Ahmedabad), Novel Biomarkers Catalyst Lab (NBCL) and venture funding.	Not claimed any.	Poor implementation of policies by untrained personnel. Unaware of startup economics, these officials put big established companies and startups in the same bucket. This leads to a huge gap between what the government is trying to do and how it is implemented.	Training of personnel working in government agencies that are involved in implementing policy. These officers need to be sensitized to the start-up ecosystem.	Insurance coverage.	Funding support. TBXT was offered 2 million AUD funding support from the Australian government, but it declined as it would require the transfer of IP from India to Australia. However, now it is facing financial challenges due to lack of support by the Indian government.

## Sheet: 9_IP issues
Organization	Have you protected your product with patents, or any other IP?	If so, Indian patents/US/PCT route...?	Have you in-licensed/out-licensed your IP?	If IP sourced from within India, from which type of organization? Would you be willing to name the organization?	In-licensed IP: Have you sourced IP from abroad, and if so, could you talk about it the terms of the license, such as geographic area or subject area...? Exclusive/non-exclusive?	Any challenges related to acquiring, protecting or defending your IP?	Have you encountered IP theft in India?
Aten Porus Lifesciences (APL)	Yes	Indian, PCT	Out-licensed two RD drug candidates	Not applicable	Not applicable	None	None
Dystrophy Annihilation Research Trust (DART)	Yes	Indian	None	Not applicable	Not applicable	None	None
Eyestem	Yes	Indian	None	Not applicable	Not applicable	None	None
Genique Life Sciences	Not yet, but planning to file IP for the reporting engine.	Not applicable	Not applicable	Not applicable	Not applicable	Not applicable	Not applicable
Genes, Repair and Regeneration at Ophthalmic Workstation (GROW)	6 patents have been filed. 3 have reached the final stage and 3 are in the provisional phase.	Some in India and some in Europe.	None	Not applicable	Not applicable	None	None
Genomics for Understanding Rare Diseases- India Alliance Network (GUaRDIAN)	GUaRDIAN usually avoids registering IP. A license is given with a non- or limited-exclusive clause so as to keep the final cost affordable to the patients.	No	Yes out-licensed to: Eurofins: 1 Genique: 1 Adam's Genetic: 1 Dr. Lal Pathlabs: 27 molecular diagnostics	Not applicable	Not applicable	None	No
Indus Biotech (IB)	175 patents	First Indian and then US and PCT route.	None	No	Not applicable	Not applicable	None
MedGenome	Yes	US	One test has been in-licensed and several pieces of software have been out-licensed.	None	From US. Exclusive	None	None
Pristine	No, but they have a trademark for the brand name.	Not applicable	Not applicable	Not applicable	Not applicable	Not applicable	Not applicable
Redcliffe Life Sciences	2 IP have been received and 2 are in the pipeline	Indian through PCT route	in-licensed	India	Not applicable	None	No
Specialized Mobility Operations and Innovations (SMOI)	Not applicable	Not applicable	Not applicable	Not applicable	Not applicable	Not applicable	Not applicable
TerraBlue XT (TBXT)	Yes	Indian PCT route	None	Not applicable	Not applicable	None	None

[truncated: 1 more sheets: 10_Challenges]
